# Supplementary material for: Contrasting Phenological Patterns and Reproductive Strategies in Closely Related Monoecious Fig Tree Species
Source: Plants (Basel). 2024 Jul 9;13(14):1889. doi: 10.3390/plants13141889 (PMC11280309; doi:10.3390/plants13141889)
Supplement: Supplementary file 1 [file plants-13-01889-s001.zip]

Archive with 1 entries (1 files):
- plants-3090276-supplementary.pdf
